# Supplementary material for: Prevalence and factors associated with incomplete immunization of children (12–23 months) in Kwabre East District, Ashanti Region, Ghana
Source: Arch Public Health. 2018 Nov 19;76:67. doi: 10.1186/s13690-018-0315-z (PMC6240961; doi:10.1186/s13690-018-0315-z)
Supplement: Supplementary file 1 — Principal component analysis of household items to create a household wealth index. This is a Stata output on the use of principal component analysis to create a household wealth index. (TXT 6 kb) [file 13690_2018_315_MOESM1_ESM.txt]

---------------------------------------------------------------------------------------------------------------
 
Additional File 1: Principal Component Analysis of household items to create a wealth index


. pca Radio Satellite Sewing Refrigerator DVD Computer Fan Phone Bicycle Motocycle Car 

Principal components/correlation                  Number of obs    =       322
                                                  Number of comp.  =        11
                                                  Trace            =        11
    Rotation: (unrotated = principal)             Rho              =    1.0000

    --------------------------------------------------------------------------
       Component |   Eigenvalue   Difference         Proportion   Cumulative
    -------------+------------------------------------------------------------
           Comp1 |        2.678      1.41352             0.2435       0.2435
           Comp2 |      1.26448      .108384             0.1150       0.3584
           Comp3 |      1.15609      .154077             0.1051       0.4635
           Comp4 |      1.00202     .0694149             0.0911       0.5546
           Comp5 |      .932602      .113624             0.0848       0.6394
           Comp6 |      .818978     .0515724             0.0745       0.7138
           Comp7 |      .767406     .0904707             0.0698       0.7836
           Comp8 |      .676935     .0481808             0.0615       0.8451
           Comp9 |      .628754     .0662395             0.0572       0.9023
          Comp10 |      .562515     .0502938             0.0511       0.9534
          Comp11 |      .512221            .             0.0466       1.0000
    --------------------------------------------------------------------------

Principal components (eigenvectors) 

    --------------------------------------------------------------------------------------------------------
        Variable |    Comp1     Comp2     Comp3     Comp4     Comp5     Comp6     Comp7     Comp8     Comp9 
    -------------+------------------------------------------------------------------------------------------
           Radio |   0.2351   -0.3269   -0.2959    0.4516   -0.3647   -0.2042    0.4168    0.1848    0.3003 
       Satellite |   0.3547    0.1563   -0.1313   -0.1994   -0.3171   -0.1583   -0.5076    0.5380    0.1561 
          Sewing |   0.1238    0.3179    0.0147    0.8171    0.2207   -0.0593   -0.3048    0.0032   -0.1997 
    Refrigerator |   0.4246   -0.1932    0.0760   -0.1006   -0.1182   -0.1385    0.1453   -0.2566   -0.0613 
             DVD |   0.3713   -0.0501   -0.2163   -0.0319    0.3964    0.0931   -0.2174   -0.4653    0.5769 
        Computer |   0.3222    0.3787   -0.2724   -0.0809   -0.2972   -0.0314    0.2082   -0.3952   -0.4679 
             Fan |   0.4124   -0.2355    0.1697   -0.1409    0.0884   -0.1154   -0.3052    0.0028   -0.3332 
           Phone |   0.2548   -0.4403    0.5102    0.1430    0.1387    0.1221    0.1149    0.1120   -0.1803 
         Bicycle |   0.1682    0.3374    0.5130    0.0810   -0.4242    0.5105    0.0362   -0.0867    0.3067 
       Motocycle |   0.1730    0.4560    0.3386   -0.1292    0.3319   -0.5368    0.3969    0.1788    0.1874 
             Car |   0.2976    0.1155   -0.3183   -0.0858    0.3757    0.5691    0.3144    0.4311   -0.1320 
    --------------------------------------------------------------------------------------------------------

    ------------------------------------------------
        Variable |   Comp10    Comp11 | Unexplained 
    -------------+--------------------+-------------
           Radio |   0.2130   -0.1681 |           0 
       Satellite |  -0.0600    0.3036 |           0 
          Sewing |  -0.1750   -0.0128 |           0 
    Refrigerator |  -0.7998   -0.0545 |           0 
             DVD |   0.1741    0.1388 |           0 
        Computer |   0.2947    0.2782 |           0 
             Fan |   0.3284   -0.6266 |           0 
           Phone |   0.1899    0.5761 |           0 
         Bicycle |   0.0456   -0.2065 |           0 
       Motocycle |   0.0773   -0.0427 |           0 
             Car |  -0.1075   -0.1036 |           0 
    ------------------------------------------------

. 
. predict wealthscore, score
(10 components skipped)

Scoring coefficients 
    sum of squares(column-loading) = 1

    --------------------------------------------------------------------------------------------------------
        Variable |    Comp1     Comp2     Comp3     Comp4     Comp5     Comp6     Comp7     Comp8     Comp9 
    -------------+------------------------------------------------------------------------------------------
           Radio |   0.2351   -0.3269   -0.2959    0.4516   -0.3647   -0.2042    0.4168    0.1848    0.3003 
       Satellite |   0.3547    0.1563   -0.1313   -0.1994   -0.3171   -0.1583   -0.5076    0.5380    0.1561 
          Sewing |   0.1238    0.3179    0.0147    0.8171    0.2207   -0.0593   -0.3048    0.0032   -0.1997 
    Refrigerator |   0.4246   -0.1932    0.0760   -0.1006   -0.1182   -0.1385    0.1453   -0.2566   -0.0613 
             DVD |   0.3713   -0.0501   -0.2163   -0.0319    0.3964    0.0931   -0.2174   -0.4653    0.5769 
        Computer |   0.3222    0.3787   -0.2724   -0.0809   -0.2972   -0.0314    0.2082   -0.3952   -0.4679 
             Fan |   0.4124   -0.2355    0.1697   -0.1409    0.0884   -0.1154   -0.3052    0.0028   -0.3332 
           Phone |   0.2548   -0.4403    0.5102    0.1430    0.1387    0.1221    0.1149    0.1120   -0.1803 
         Bicycle |   0.1682    0.3374    0.5130    0.0810   -0.4242    0.5105    0.0362   -0.0867    0.3067 
       Motocycle |   0.1730    0.4560    0.3386   -0.1292    0.3319   -0.5368    0.3969    0.1788    0.1874 
             Car |   0.2976    0.1155   -0.3183   -0.0858    0.3757    0.5691    0.3144    0.4311   -0.1320 
    --------------------------------------------------------------------------------------------------------

    ----------------------------------
        Variable |   Comp10    Comp11 
    -------------+--------------------
           Radio |   0.2130   -0.1681 
       Satellite |  -0.0600    0.3036 
          Sewing |  -0.1750   -0.0128 
    Refrigerator |  -0.7998   -0.0545 
             DVD |   0.1741    0.1388 
        Computer |   0.2947    0.2782 
             Fan |   0.3284   -0.6266 
           Phone |   0.1899    0.5761 
         Bicycle |   0.0456   -0.2065 
       Motocycle |   0.0773   -0.0427 
             Car |  -0.1075   -0.1036 
    ----------------------------------

. 
. lab var wealthscore "Household asset score based on PCA"

. 
. xtile wealthcat = wealthscore, nq(3)

. 
. lab var wealthcat "Household socioeconomic status (tertile)"

. 
. lab define wealthcat 1 "Low" ///
> 2 Medium ///
> 3 High

. 
. lab val wealthcat wealthcat

. 
---------------------------------------------------------------------------------------------------------------
